# Supplementary material for: Photoluminescent Layered Crystal Consisting of Anderson-Type Polyoxometalate and Surfactant toward a Potential Inorganic–Organic Hybrid Laser
Source: Int J Mol Sci. 2023 Dec 26;25(1):345. doi: 10.3390/ijms25010345 (PMC10778674; doi:10.3390/ijms25010345)
Supplement: Supplementary file 1 [file ijms-25-00345-s001.zip]

Archive with 1 entries (1 files):
- ijms-2789141-supplementary.pdf
